# Supplementary material for: Characterization and Genomic Analysis of a New Bacteriophage Klebsiella pneumoniae CTF-1 from Turkey
Source: Antibiotics (Basel). 2025 Nov 14;14(11):1153. doi: 10.3390/antibiotics14111153 (PMC12649526; doi:10.3390/antibiotics14111153)
Supplement: Supplementary file 1 [file antibiotics-14-01153-s001.zip]

Archive with 1 entries (1 files):
- antibiotics-3946187-supplementary.pdf
